# Supplementary material for: Mid-Holocene pulse of thinning in the Weddell Sea sector of the West Antarctic ice sheet
Source: Nat Commun. 2016 Aug 22;7:12511. doi: 10.1038/ncomms12511 (PMC4996935; doi:10.1038/ncomms12511)
Supplement: Supplementary Data 1 — Cosmogenic 10Be and 26Al data from the southern Heritage Range, Antarctica. [file ncomms12511-s2.xlsx]

## Sheet: Sheet1
	Supplementary Data 1.		Sample details and cosmogenic 10Be and 26Al concentrations in quartz erratics from the Heritage Range.
	Sample ID	Lat.	Long.	Alt.	Alt. above ice	Lithology*	Thickness	Topo shielding	Quartz mass	10Be AMS ID†	10Be concentration§ ± 1σ	26Al AMS ID†	26Al concentration# ± 1σ
		(dd)	(dd)	(m asl)	(m)		(cm)		(g)		(105 atom g-1[SiO2])		(105 atom g-1[SiO2])
	IH12-02	-80.3495	-81.7373	1239.98	400	SS	5	0.9846	25.402	b10087	3.983 ± 0.143	na	na
	IH12-06	-80.3491	-81.7335	1212.82	372.82	SS	4	0.994389	24.3975	b9839	1.601 ± 0.059	na	na
	IH12-09	-80.3484	-81.7286	1160.67	320.669	SS	4	0.995206	26.209	b9842	7.379 ± 0.219	na	na
	IH12-12	-80.3473	-81.723	1105.63	265.634	SS	2.5	0.99411	23.3403	b9843	12.575 ± 0.340	na	na
	IH12-33	-80.3476	-81.7161	947.017	107.017	SS	5.5	0.976887	20.4067	b9846	0.631 ± 0.034	na	na
	IH12-36	-80.3475	-81.7078	880.206	40.2061	SS	6	0.988142	23.4521	b9848	1.172 ± 0.264	na	na
	IH12-21	-80.3528	-81.6605	856.895	0	Qtzite	3	0.996993	29.0527	b8385	4.727 ± 0.162	a2143	38.684 ± 1.513
	IH12-22	-80.3527	-81.6609	855.693	0	SS	4	0.996993	24.833	b9845	1.828 ± 0.072	na	na
	MH12-53	-80.2967	-82.118	1271.22	649.219	Qtzite	4.5	0.987801	31.7907	b8393	155.889 ± 3.708	a2149	811.594 ± 30.764
	MH12-52	-80.2968	-82.117	1269.06	647.057	Qtz	3	0.987801	27.2575	b8392	144.457 ± 3.565	a2148	786.496 ± 32.174
	MH12-50	-80.2966	-82.115	1266.65	644.653	SS	5	0.989455	26.5943	b8391	156.295 ± 3.933	a2147	784.680 ± 31.825
	MH12-27	-80.2631	-82.1871	1381.29	551.29	SS	3	1	29.0853	b7350	95.885 ± 1.982	a1850	598.927 ± 23.883
	MH12-28	-80.2626	-82.1863	1379.61	549.607	SS	2.5	1	11.0093	b7351	103.067 ± 2.281	a1851	630.531 ± 22.119
	MH12-29	-80.2625	-82.1863	1374.56	544.56	SS	5	1	22.3397	b8387	93.729 ± 2.433	a2146	531.953 ± 21.166
	MH12-03	-80.2626	-82.1631	1320.25	475.246	SS	5	1	9.8694	b7342	5.990 ± 0.223	a1840	41.659 ± 2.314
	MH12-04	-80.2627	-82.1613	1316.64	471.641	SS	3	1	19.8554	b7343	8.281 ± 0.228	a1843	62.186 ± 2.405
	MH12-06	-80.2628	-82.1566	1302.94	458	SS	6	0.997702	13.7671	b10195	1.874 ± 0.069	na	na
	MH12-07	-80.2628	-82.1556	1298.62	453.617	Qtz SS	5	0.997702	28.0235	b7344	1.721 ± 0.066	a1844	12.893 ± 0.550
	MH12-13	-80.2625	-82.1454	1275.79	430.786	SS	5	1	28.8409	b7345	2.377 ± 0.091	a1845	17.682 ± 0.738
	MH12-14	-80.2624	-82.1399	1270.26	425	Qtz SS	3	1	24.2262	b9830	3.411 ± 0.114	na	na
	MH12-16	-80.2629	-82.1369	1254.16	409.156	SS	5	1	20.1347	b7348	1.040 ± 0.044	a1847	7.491 ± 0.338
	MH12-20	-80.2628	-82.1195	1175.33	330	Qtz SS	4	0.998127	14.9265	b9831	1.132 ± 0.048	na	na
	MH12-72	-80.2766	-82.1105	1095.3	316.3	SS	4.5	0.998338	23.5256	b8403	64.198 ± 1.384	a2155	369.864 ± 15.167
	MH12-71	-80.2766	-82.1101	1092.66	313.656	SS	3.5	0.998338	25.8063	b8400	71.001 ± 1.545	a2154	402.161 ± 16.459
	MH12-73	-80.2766	-82.1106	1092.18	313.175	Qtzite	5	0.998338	25.6635	b8404	57.904 ± 1.473	a2156	395.855 ± 16.346
	MH12-24	-80.2613	-82.1138	1133.51	289	Qtzite	3.5	0.999416	17.3082	b9832	1.267 ± 0.049	na	na
	MH12-56	-80.264	-82.0801	1041.95	236.947	Qtz SS	3.5	0.994901	18.1058	b8396	0.952 ± 0.049	na	na
	MH12-59	-80.2642	-82.0792	1038.58	233.582	SS	3.5	0.996844	25.3378	b8398	0.864 ± 0.049	na	na
	MH12-62	-80.2651	-82.0749	1009.74	204.743	SS	4.5	0.997483	27.498	b7349	2.040 ± 0.070	a1849	15.157 ± 0.633
	MH12-63	-80.2654	-82.0757	987.152	182.152	SS	2.5	0.984841	24.2302	b8399	0.721 ± 0.043	na	na
	MH12-66	-80.2651	-82.0628	835.746	31	SS	4	0.9835	24.0076	b10206	2.424 ± 0.077	na	na
	MH12-42	-80.2529	-82.1038	867.469	0.46875	SS	6	0.998056	22.5694	b8390	0.062 ± 0.020	na	na
	MH12-45	-80.2529	-82.0915	878.524	-0.476318	SS	4	0.999274	26.5383	b7355	0.102 ± 0.020	a1852	0.518 ± 0.075
	MH12-47	-80.2533	-82.0868	868.911	-0.0893555	SS	3.5	0.998423	18.7105	b7356	0.002 ± 0.017	a1853	0.126 ± 0.066
	PH12-138	-80.3337	-81.4099	1189.03	344	Red SS	6	0.998404	24.5112	b8380	92.610 ± 1.952	a2139	463.256 ± 15.631
	PH12-140	-80.3308	-81.3862	1006.38	271	Red SS	2	0.99075	25.3823	b8381	48.097 ± 1.544	a2140	279.486 ± 10.028
	PH12-59	-80.3275	-81.4821	1109	264	Red SS	6	0.999033	25.3822	b7333	57.793 ± 1.243	a1833	296.636 ± 10.913
	PH12-14	-80.3308	-81.3864	996.525	262	Red SS	3	0.990237	29.0218	b7327	54.750 ± 1.176	a1826	290.042 ± 10.362
	PH12-15	-80.3309	-81.385	996.525	262	Red SS	5	0.990237	28.4429	b7328	54.033 ± 1.166	a1827	292.573 ± 10.487
	PH12-48	-80.3253	-81.5275	1067.9	223	Red SS	4.5	1	24.5553	fail	na	a1831	4.402 ± 0.337
	PH12-23	-80.3314	-81.3623	947.979	213	Red SS	5	0.977113	26.3649	b8368	18.045 ± 0.447	a2130	121.054 ± 5.008
	PH12-22	-80.3309	-81.3634	939.567	205	SS	3	0.988829	27.3927	b8367	4.688 ± 0.145	a2129	32.229 ± 1.323
	PH12-19	-80.3286	-81.3712	935.962	201	Schist	5	0.994075	17.405	b9833	3.801 ± 0.121	na	na
	PH12-28	-80.3241	-81.5067	946.777	191.777	SS	2.5	0.980508	21.089	b7329	0.513 ± 0.041	a1830	4.020 ± 0.224
	PH12-35	-80.3211	-81.5045	872.516	117.516	SS	4.5	0.993345	25.1665	b8370	2.358 ± 0.105	na	na
	PH12-113	-80.3225	-81.435	881.408	156	SS	3	0.987971	23.3615	b9836	2.175 ± 0.163	na	na
	PH12-114	-80.3222	-81.4344	871.314	146	Qtzite	3	0.992598	26.0028	b8378	1.826 ± 0.067	a2136	14.249 ± 0.674
	PH12-53	-80.324	-81.5381	981.865	137	Qtz SS	5	0.993757	30.4336	b7331	0.677 ± 0.036	a1832	5.315 ± 0.238
	PH12-54	-80.324	-81.5383	981	136	Schist	2.5	0.996103	22.1804	b10070	0.677 ± 0.026	na	na
	PH12-117	-80.3211	-81.4334	829.016	104	SS	5	0.992598	21.8888	b9837	2.341 ± 0.078	na	na
	PH12-57	-80.3234	-81.5418	957	112	Schist	4.5	0.998	23.7165	b10071	0.627 ± 0.024	na	na
	PH12-40	-80.3205	-81.5025	841.513	87	SS	6	0.994694	13.8721	b9834	1.353 ± 0.055	na	na
	PH12-123	-80.3201	-81.4328	794.89	70	SS	3	0.993688	22.1441	b7336	0.519 ± 0.029	a1837	4.129 ± 0.208
	PH12-96	-80.33	-81.2939	741.537	-0.462891	SS	3.5	0.99659	27.098	b7334	0.135 ± 0.022	a1834	0.678 ± 0.083
	PH12-97	-80.3303	-81.2901	738.413	0.412842	Qtz SS	3	0.99659	23.0313	b8371	0.008 ± 0.012	na	na
	PH12-133	-80.32	-81.4135	761.725	-0.275391	SS	3	0.994987	25.6513	b8379	0.089 ± 0.015	na	na
	PH12-145	-80.3252	-81.354	751.39	0.390381	SS	5	0.995511	25.9485	b7337	0.152 ± 0.023	a1838	1.074 ± 0.106
	PAT-01-MJB**	-80.3281	-81.5026	1092	247		5	0.99			1.260 ± 0.036
	PAT-03-MJB**	-80.3251	-81.5332	1009	164		5	0.97			0.80 ± 0.24
	PAT-04-MJB**	-80.3244	-81.5359	998	153		5	0.99			1.278 ± 0.092
	PAT-05-MJB**	-80.3234	-81.5416	954	109		5	0.97			0.88 ± 0.10
	CF-17-08**	-80.3305	-81.33	826	66		5	0.97			5.44 ± 0.15
	CF-19-08**	-80.3303	-81.33	816	56		5	0.97			2.511 ± 0.058
	CF-21-08**	-80.3295	-81.3267	774	14		5	0.99			0.458 ± 0.012
	CF-24-08**	-80.3292	-81.3254	761	1		5	0.97			0.3433 ± 0.0046
	MAR-05-MJB**	-80.2629	-82.1236	1192	387		5	0.97			1.114 ± 0.028
	MAR-06-MJB**	-80.2638	-82.1177	1166	361		5	0.97			1.196 ± 0.054
	MAR-08-MJB**	-80.2643	-82.0784	1020	215		5	0.97			0.8765 ± 0.0086
	*SS: sandstone; Qtz: quartz; Qtzite: quartzite; LS: Limestone. Rock density 2.7 g cm-3; attenuation length 153 ± 10 g cm2.
	†AMS measurements made at Scottish Universities Environmental Research Centre (SUERC).
	§Normalised to NIST SRM-4325 Be standard material with a revised nominal 10Be/9Be ratio (2.79 x 10-11) (39)
	and corrected for process blanks; uncertainties include propagated AMS sample/lab-blank uncertainty and a 2% carrier mass uncertainty.
	#Normalised to the Purdue Z92-0222 Al standard material with a nominal 27Al/26Al ratio of 4.11 x 10-11 that agrees with Al standard material
	of (40), and corrected for process blanks; uncertainties include propagated AMS sample/lab-blank uncertainty and a 3% stable 27Al
	measurement (ICP-OES) uncertainty.
	**Be concentrations have been renormalized from the original concentrations to match the standard material/half-life used for this study.
