# Supplementary material for: Mid-Holocene pulse of thinning in the Weddell Sea sector of the West Antarctic ice sheet
Source: Nat Commun. 2016 Aug 22;7:12511. doi: 10.1038/ncomms12511 (PMC4996935; doi:10.1038/ncomms12511)
Supplement: Supplementary Data 2 — Cosmogenic 36Cl data from the Independence Hills. [file ncomms12511-s3.xlsx]

## Sheet: Cl Table
	Supplementary Data 2. Sample information for Independence Hills 36Cl samples.
	Sample ID	IH12-38	IH12-19	IH12-20	units	IH12-38		IH12-19		IH12-20
	Latitude	-80.3475	-80.3549	-80.3552	dd	96.3		99.3		0.64		% Production from Ca
	Longitude	-81.7074	-81.6608	-81.66	dd	3.7		95.1		4.8		% Production from Cl
	Altitude	874	865	867	m
	Alt above ice	37	0	0	m	Target composition
	Rock type	Limestone				0.00376	± 0.01	0.0042	± 0.01	0.0039	± 0.01	Target K2O[%]
	Thickness	3	1	3	cm	53.56	± 2	53.59	± 2	45.97	± 2	Target CaO[%]
	Shielding	0.9881	0.9963	0.9963		2.44e-05	± 0.02	0	± 0.02	0	± 0.02	Target TiO2[%]
	Bulk density (assumed)	2.5	2.5	2.5	g/cm3	0.082	± 0.2	0.017	± 0.2	0.043	± 0.2	Target Fe2O3[%]
	Atten length	153	153	153	g/cm2	Bulk rock composition
	AMS lab	SUERC	SUERC	SUERC		4.05	± 1.67	1.89	± 1.67	4.05	± 1.67	SiO2 [%]
	AMS ID	c3035	c2801	c2802		0.08	± 0.04	0.04	± 0.04	0.08	± 0.04	TiO2 [%]
	Sample mass	9.8309	29.8354	31.0082	g	1.44	± 0.03	0.55	± 0.03	1.44	± 0.03	Al2O3 [%]
	Spike mass	0.2818	0.1771	0.1758	g	0.48	± 0.17	0.28	± 0.17	0.48	± 0.17	Fe2O3 [%]
	Spike concentration	5.6276	5.6276	5.6276	mg 35Cl/g soln	0	± 0.02	0.01	± 0.02	0	± 0.02	MnO [%]
	Spike batch information	ORNL 150301				8.21	± 3.93	3.14	± 3.93	8.21	± 3.93	MgO [%]
	Natural NaCl company	Fisher NaCl				42.95	± 6.3	51.24	± 6.3	42.95	± 6.3	CaO [%]
	36Cl/35Cl (AMS)	101 ± 3 E-15	4165 ± 47 E-15	1831 ± 21 E-15		0.05	± 0.04	0.05	± 0.04	0.05	± 0.04	Na2O [%]
	37Cl/35Cl (AMS)	0.0697 ± 0	0.0694 ± 0	0.1326 ± 0		0.39	± 0.18	0.17	± 0.18	0.39	± 0.18	K2O [%]
	36Cl/37Cl (AMS)	423 ± 12 E-15	17750 ± 200 E-15	4013 ± 47 E-15		0	± 0.04	0.03	± 0.04	0	± 0.04	P2O5 [%]
	Raw 36Cl conc	246000 ± 12000	2119000 ± 35000	1071000 ± 18000	at/g	0	± 0	0	± 0	0	± 0	Analytical Water [%]
	Raw Cl conc	15.9 ± 1.1	3.322 ± 0.098	17.89 ± 0.14	ppm	42.62	± 0.61	43.04	± 0.61	42.62	± 0.61	CO2 [%]
	Covariance	4949	42	116		0	± 0	0	± 0	0	± 0	B [ppm]
	% blank correction - 36Cl	2	0.12	0.23	%	0.42	± 0.5	0.42	± 0.5	0.42	± 0.5	Sm [ppm]
	% blank correction - Cl	2.1	7.4	1.3	%	0.41	± 0.57	0.41	± 0.57	0.41	± 0.57	Gd [ppm]
	Final 36Cl conc	241000 ± 13000	2116000 ± 35000	1068000 ± 19000	at/g	1.16	± 2.53	1.16	± 2.53	1.16	± 2.53	U [ppm]
	Final Cl conc	15.6 ± 1.1	3.08 ± 0.31	17.65 ± 0.32	ppm	0.58	± 2.1	0.58	± 2.1	0.58	± 2.1	Th [ppm]
	Modern Scaling (LSDn-Ca)	2.69	2.67	2.67		7.4	± 23	7.4	± 23	7.4	± 23	Cr [ppm]
	Total production rate	59.5	58.7	51.7	at 36Cl/yr	1.4	± 7	1.4	± 7	1.4	± 7	Li [ppm]
	Target sample compositions were measured at the University of Edinburgh School of Chemistry on ICP aliquots of final dissolved sample. Bulk sample composition was measured at SGS Minerals Services, Canada, on several similar samples and an average value was used for this sample. Density is an assumed value based on lithology. Attenuation length, total production rate, scaling factor, and percent …
