# Supplementary material for: Mid-Holocene pulse of thinning in the Weddell Sea sector of the West Antarctic ice sheet
Source: Nat Commun. 2016 Aug 22;7:12511. doi: 10.1038/ncomms12511 (PMC4996935; doi:10.1038/ncomms12511)
Supplement: Supplementary Data 3 — Cosmogenic 26Al, 10Be and 36Cl exposure ages from the southern Heritage Range, Antarctica. [file ncomms12511-s4.xlsx]

## Sheet: Table-Thinning ages LSD
	Supplementary Data 3		Cosmogenic 10Be, 26Al and 36Cl surface exposure ages.
	Sample ID	Alt. above ice	10Be age	± 1σ (int)† 10Be	± 1σ (ext)† 10Be	± 1σ (full)† 10Be	26Al age	± 1σ (int)† 26Al	± 1σ (ext)† 26Al	± 1σ (full)† 26Al	26Al/10Be	± 1σ
		(m)	(ka)	(ka)	(ka)	(ka)	(ka)	(ka)	(ka)	(ka)
	IH12-02	399.977	25.85	0.93	2.21	3.06
	IH12-06	372.82	10.36	0.39	0.91	1.27
	IH12-09	320.669	50.8	1.5	4.3	6.0
	IH12-12	265.634	90.9	2.5	7.7	10.8
	IH12-33	107.017	5.41	0.28	0.51	0.67
	IH12-36	40.2061	10.6	2.4	2.5	2.7
	IH12-38 (Cl)	37	3.68	0.19	0.4	0.48
	IH12-19 (Cl)	0	34.6	1.4	2.9	4.1
	IH12-20 (Cl)	0	19.39	0.89	1.64	2.29
	IH12-21	0	42.6	1.0	2.4	4.2	48.7	3	3.9	5.8	8.18	0.43
	IH12-22	0	16.58	0.15	1.24	1.72
	MH12-53#	649.219	1331	45	153	220	1196	87	255	323	5.21	0.23
	MH12-52#	647.057	1179	40	131	187	1105	82	226	284	5.44	0.26
	MH12-50#	644.653	1349	49	157	225	1137	86	237	297	5.02	0.24
	MH12-27#	551.29	614	15	58	82	611	34	95	117	6.25	0.28
	MH12-28#	549.607	666	18	64	91	654	32	103	127	6.12	0.25
	MH12-29#	544.56	614	19	59	83	538	28	80	99	5.68	0.27
	MH12-03	475.246	35.8	1.3	3.1	4.2	34.8	2.0	4.2	5.1	6.96	0.46
	MH12-04	471.641	48.9	1.4	4.1	5.7	51.7	2.1	6.0	7.4	7.51	0.36
	MH12-06	458	11.44	0.50	0.63	1.24
	MH12-07	453.617	10.38	0.42	0.94	1.29	10.85	0.50	1.37	1.63	7.49	0.43
	MH12-13	430.786	14.66	0.57	1.29	1.76	15.21	0.64	1.76	2.15	7.44	0.42
	MH12-14	425.258	20.83	0.71	1.79	2.47
	MH12-16	409.156	6.54	0.28	0.59	0.79	6.55	0.29	0.73	0.90	7.20	0.45
	MH12-20	330.329	7.55	0.28	0.61	0.85
	MH12-72#	316.3	529	13	49	69	462	24	67	82	5.76	0.27
	MH12-71#	313.656	589	15	55	79	510	27	75	93	5.66	0.26
	MH12-73#	313.175	474	14	44	62	508	27	75	93	6.84	0.33
	MH12-24	288.511	8.71	0.38	0.83	1.10
	MH12-56	236.947	7.20	0.31	0.65	0.84
	MH12-59	233.582	6.54	0.37	0.64	0.83
	MH12-62	204.743	16.01	0.54	1.36	1.89	16.55	0.68	1.90	2.32	7.43	0.40
	MH12-63	182.152	5.75	0.34	0.53	0.71
	MH12-66	31	22.62	0.22	1.12	2.31
	MH12-42	0.46875	0.54	0.20	0.21	0.21
	MH12-45	-0.476318	0.85	0.14	0.16	0.18	0.603	0.046	0.081	0.091	5.1	1.2
	MH12-47	-0.0893555	0.02	0.17	0.17	0.17	0.161	0.062	0.063	0.065	62	507
	PH12-138#	344	746	19	73	104	563	25	84	104	5.0	0.2
	PH12-140#	271	411	15	38	54	355	15	48	59	5.81	0.28
	PH12-59#	264	468	11	42	61	352	15	47	58	5.13	0.22
	PH12-14#	262	486	12	44	63	379	16	51	64	5.30	0.22
	PH12-15#	262	488	12	44	64	391	17	53	66	5.41	0.23
	PH12-48	223					4.52	0.36	0.60	0.71
	PH12-23	213	159.5	4.1	13.5	19.1	153.4	6.8	18.9	23.2	6.71	0.32
	PH12-22	205	39.3	1.2	3.3	4.6	37.8	1.6	4.3	5.3	6.87	0.35
	PH12-19	200.962	32.3	1.1	2.7	3.8
	PH12-28	192	4.24	0.36	0.49	0.60	4.63	0.28	0.56	0.67	7.84	0.76
	PH12-35	118	21.13	0.95	1.92	2.58
	PH12-113	156.408	19.2	1.4	2.1	2.6
	PH12-114	146	16.16	0.59	1.36	1.90	17.52	0.86	2.05	2.50	7.80	0.47
	PH12-53	137	5.50	0.26	0.51	0.67	5.98	0.27	0.71	0.86	7.85	0.55
	PH12-54	136.384	5.48	0.19	0.47	0.64
	PH12-117	104.016	21.98	0.74	1.89	2.62
	PH12-57	112.351	5.27	0.18	0.43	0.60
	PH12-40	86.5134	12.59	0.50	1.13	1.53
	PH12-123	70	4.93	0.30	0.47	0.63	5.44	0.28	0.62	0.76	7.95	0.60
	PH12-96	0	1.28	0.26	0.29	0.31	0.89	0.14	0.19	0.20	5.0	1.0
	PH12-97	0	0.09	0.16	0.16	0.16
	PH12-133	0	0.82	0.17	0.18	0.20
	PH12-145	0	1.46	0.24	0.26	0.29	1.42	0.17	0.20	0.24	7.0	1.3
	PAT-01-MJB*	247	9.20	0.26	0.81
	PAT-03-MJB*	164	6.5	2.0	2.0
	PAT-04-MJB*	153	10.19	0.73	1.04
	PAT-05-MJB*	109	7.49	0.73	0.93
	CF-17-08*	66	52.8	1.4	4.4
	CF-19-08*	56	24.42	0.57	1.96
	CF-21-08*	14	4.53	0.12	0.36
	CF-24-08*	1	3.45	0.06	0.30
	MAR-05-MJB*	387	7.59	0.17	0.62
	MAR-06-MJB*	361	8.32	0.36	0.74
	MAR-08-MJB*	215	7.02	0.07	0.54
	*Ages calculated with CRONUS-Earth CRONUScalc v.2.0 (44), LSD scaling (50), no erosion correction. 26Al and 10Be production rates from
	CRONUS-Earth Project (48-49). Ages are rounded to two significant figures according to the internal uncertainties. See text for further details.
	†Internal (int) uncertainties include AMS concentration and carrier mass addition uncertainties (for Cl, additionally Cl and target element uncertainties).
	External (ext) uncertainties include the internal uncertainties plus production rate uncertainties.
	Full uncertainties include the external uncertainties plus conservative uncertainties on thickness (0.5 cm), pressure (10 hPa),
	attenuation length (10 g cm-2), and density (0.05 g cm-3). Additional uncertainties included for Cl (see Supplementary Table 2).
	#Samples previously published by Hein et al. (28).
	*Samples previously published by Bentley et al. (7), recalculated here. Full uncertainties are not known.
	Note that samples IH12-38/19/20 are listed in the 10Be age column but are a 36Cl samples.

## Sheet: Table - For graphing
Table 3.	Cosmogenic 10Be, 26Al and 21Ne surface exposure ages.
Sample ID	Alt. above ice	10Be age* ± 1σ (int)†	± 1σ (int)† 10Be	± 1σ (ext)† 10Be	± 1σ (ext,full)† 10Be	26Al age* ± 1σ (int)†	± 1σ (int)† 26Al	± 1σ (ext)† 26Al	± 1σ (ext,full)† 26Al	21Ne age* ± 1σ (int)†	± 1σ (int)† 21Ne	± 1σ (ext)† 21Ne	± 1σ (ext,full)† 21Ne	26Al/10Be ± 1σ	± 1σ	21Ne/10Be ± 1σ	± 1σ
	(m)	(ka)	(ka)	(ka)	(ka)	(ka)	(ka)	(ka)	(ka)	(ka)	(ka)	(ka)	(ka)
IH12-02	399.977	25.8472	0.933645	2.21376	3.05577
IH12-06	372.82	10.3576	0.388009	0.909228	1.26673
IH12-09	320.669	50.8069	1.51551	4.2562	5.96113
IH12-12	265.634	90.8834	2.50728	7.6706	10.7676
IH12-33	107.017	5.41054	0.279362	0.505512	0.66823
IH12-36	40.2061	10.5567	2.3917	2.531	2.6804
IH12-38 (Cl)	37	3.77836	0.18671	0.338955	0.474685
MH12-53	649.219	1331.14	45.1898	153.023	220.072	1195.52	87.3391	255.341	322.662	1857.19	68.0331	231.845	276.676	5.20623	0.232974	7.83884	0.342016
MH12-52	647.057	1179.03	39.8032	130.517	186.803	1104.85	82.4793	226.379	283.76	1713.65	63.7493	214.208	255.498	5.44452	0.26012	7.86534	0.351696
MH12-50	644.653	1348.97	48.6938	156.601	224.758	1136.52	85.7349	236.606	297.269	1778.71	62.4241	221.237	264.327	5.02051	0.239632	7.40867	0.320401
MH12-27	551.29	613.957	14.8817	57.6938	82.3666	611.061	33.5463	94.9267	117.208	863.328	22.8692	76.8504	91.5473	6.24634	0.280558	6.70451	0.224999
MH12-28	549.607	666.25	17.5231	63.7287	90.8423	653.606	32.2867	102.563	127.322	885.061	36.6871	111.764	132.846	6.11771	0.253743	6.40994	0.301069
MH12-29	544.56	614.37	18.7054	58.8561	83.2354	537.606	28.2653	80.372	99.0625	854.345	46.8653	112.211	131.92	5.67545	0.269623	6.61033	0.400961
MH12-03	475.246	35.7509	1.33571	3.07329	4.24167	34.848	1.98269	4.23832	5.10108	199.536	33.8229	41.3806	44.4441	6.9551	0.464955	23.1038	4.00685
MH12-04	471.641	48.9066	1.37025	4.12156	5.74922	51.7264	2.05817	5.99939	7.35528					7.50968	0.35651
MH12-07	453.617	10.3757	0.418096	0.944786	1.29005	10.8497	0.497288	1.36572	1.63191					7.48994	0.429327
MH12-13	430.786	14.6603	0.570062	1.29185	1.75989	15.2098	0.637712	1.75666	2.14553					7.43739	0.421648
MH12-14	425.258	20.8286	0.712401	1.78569	2.46765
MH12-16	409.156	6.54321	0.275375	0.592199	0.792859	6.55425	0.288143	0.730159	0.899959					7.20087	0.445234
MH12-20	330.329	7.55047	0.282443	0.608255	0.848704
MH12-71	313.656	589.377	14.9464	55.1964	78.8209	509.825	27.1787	75.3163	92.8325	1298.33	57.0121	165.103	196.09	5.6642	0.262552	10.4262	0.510615
MH12-72	316.3	528.536	13.082	48.6793	69.4913	461.667	24.0336	66.5236	81.9049	736.955	45.5898	99.0785	115.864	5.76135	0.266941	6.50303	0.425538
MH12-73	313.175	473.922	13.629	43.6144	61.8104	508.273	27.3542	75.0784	92.5187	819.25	41.8602	106.362	125.596	6.83635	0.331537	7.93597	0.453468
MH12-24	288.511	8.71124	0.376892	0.827814	1.09852
MH12-56	236.947	7.19755	0.311842	0.649636	0.840568
MH12-59	233.582	6.54328	0.366275	0.639035	0.831415
MH12-62	204.743	16.0081	0.5446	1.35999	1.88769	16.5491	0.680936	1.89708	2.32193					7.42954	0.401701
MH12-63	182.152	5.75364	0.340103	0.533447	0.708112
MH12-42	0.46875	0.538569	0.20485	0.210781	0.214824
MH12-45	-0.476318	0.848162	0.14382	0.161341	0.175601	0.603141	0.046099	0.0805246	0.0908305					5.07893	1.23501
MH12-47	-0.0893555	0.0200497	0.168518	0.168526	0.168534	0.161309	0.0619451	0.0632332	0.0645654					62.1106	506.94
PH12-138	344	745.547	19.089	72.5289	103.883	562.667	25.452	83.6366	103.953	2547.45	89.0717	316.84	378.72	5.00221	0.198995	16.6951	0.683054
PH12-140	271	411.442	14.6676	38.3616	53.5614	354.622	15.2694	47.5263	58.7627	838.588	59.525	116.46	135.053	5.81087	0.279769	9.25042	0.721672
PH12-59	264	468.312	11.384	42.4249	60.5555	351.559	15.4773	47.2218	58.2745	966.74	36.0501	120.925	144.35	5.13273	0.218741	9.4674	0.407199
PH12-14	262	485.636	11.8269	44.2085	63.1329	379.058	16.4441	51.4689	63.6542	881.961	56.7142	119.558	139.54	5.29758	0.220823	8.37738	0.568169
PH12-15	262	487.951	11.9489	44.4821	63.5012	391.258	17.1591	53.4348	66.1126	1128.51	51.9411	144.367	171.254	5.41474	0.226569	10.6686	0.541955
PH12-48	223					4.51859	0.360043	0.597286	0.706979
PH12-23	213	159.483	4.11446	13.5288	19.1315	153.395	6.84353	18.9457	23.1876					6.70841	0.323422
PH12-22	205	39.3356	1.22822	3.30906	4.62592	37.7625	1.59379	4.34336	5.33603					6.87441	0.353358
PH12-19	200.962	32.3187	1.05344	2.69724	3.78745
PH12-28	192	4.24485	0.361425	0.486081	0.602263	4.62538	0.280343	0.556255	0.67346					7.8434	0.763591
PH12-113	156.408	19.1857	1.43104	2.05397	2.58477
PH12-114	146	16.1598	0.592376	1.36139	1.89799	17.5244	0.85905	2.04705	2.4976					7.80134	0.467041
PH12-53	137	5.50276	0.256582	0.507952	0.669335	5.9797	0.274262	0.711419	0.860516					7.85019	0.545226
PH12-54	136.384	5.37174	0.201821	0.485472	0.649694
PH12-35	118	21.1344	0.953175	1.91865	2.5847
PH12-57	112.351	5.16987	0.197625	0.479981	0.632701
PH12-117	104.016	21.9831	0.738404	1.89336	2.61625
PH12-40	86.5134	12.5871	0.502262	1.12627	1.52971
PH12-123	70	4.93094	0.30077	0.47103	0.628814	5.43906	0.278537	0.622361	0.755671					7.95459	0.59637
PH12-96	0	1.28228	0.261884	0.287427	0.306095	0.888721	0.144681	0.189771	0.202507					5.02631	1.03746
PH12-97	0	0.0889308	0.15751	0.157725	0.157966
PH12-133	0	0.821016	0.166098	0.180656	0.195492
PH12-145	0	1.45854	0.237346	0.257327	0.285469	1.41686	0.170763	0.20364	0.23729					7.04451	1.28512
PAT-01-MJB*	247	9.20231	0.264066	0.811746	0.812219
PAT-03-MJB*	164	6.4627	1.98754	2.04665	2.04711
PAT-04-MJB*	153	10.1909	0.732055	1.04309	1.04403
PAT-05-MJB*	109	7.49113	0.729386	0.929931	0.930462
CF-17-08*	66	52.8438	1.44382	4.41911	4.42886
CF-19-08*	56	24.4185	0.566426	1.95742	1.96387
CF-21-08*	14	4.52509	0.124858	0.355748	0.357132
CF-24-08*	1	3.45047	0.0556297	0.296963	0.297406
MAR-05-MJB*	387	7.58561	0.165032	0.619198	0.621202
MAR-06-MJB*	361	8.31981	0.36384	0.742971	0.744723
MAR-08-MJB*	215	7.02102	0.0725215	0.542203	0.544115
*Samples from Bentley/Fogwill
Note that sample IH12-38 is listed in the 10Be age column but is a 36Cl sample.
